# Supplementary material for: Ectopic ATP synthase stimulates the secretion of extracellular vesicles in cancer cells
Source: Commun Biol. 2023 Jun 15;6:642. doi: 10.1038/s42003-023-05008-5 (PMC10272197; doi:10.1038/s42003-023-05008-5)
Supplement: Supplementary file 9 — supplementary data 7 [file 42003_2023_5008_MOESM9_ESM.xlsx]

## Sheet: Fig 1e, S2b, c
Fig. 1e. The size distribution of Different types (L- and S-EVs) of EVs
	L-EVs				L-EVs			S-EVs				S-EVs
	Size	Conc.	%		0-100	0		Size	Conc.	%		0-20	0
	0.5	0	0		100-200	0.0962894		0.5	0	0		20-40	0
	1.5	0	0		200-300	0.263868		1.5	0	0		40-60	0
	2.5	0	0		300-400	0.168435		2.5	0	0		60-80	0.000217328
	3.5	0	0		400-500	0.321251		3.5	0	0		80-100	0.0176024		Size	L-EVs	S-EVs
	4.5	0	0		500-600	0.105346		4.5	0	0		100-120	0.050676		0-100	0	0.05
	5.5	0	0		600-700	0.0240139		5.5	0	0		120-140	0.324554		100-200	0.096	0.98
	6.5	0	0		700-800	0.0193333		6.5	0	0		140-160	0.324554		200-400	0.432	0.001
	7.5	0	0		800-900	0.00933928		7.5	0	0		160-180	0.264666		400-1000	0.48	0
	8.5	0	0		900-1000	1198185331		8.5	0	0		180-200	0.105105
	9.5	0	0					9.5	0	0		200-220	0.000689426
	10.5	0	0					10.5	0	0		220-240	0
	11.5	0	0					11.5	0	0
	12.5	0	0					12.5	0	0
	13.5	0	0					13.5	0	0
	14.5	0	0					14.5	0	0
	15.5	0	0					15.5	0	0
	16.5	0	0					16.5	0	0
	17.5	0	0					17.5	0	0
	18.5	0	0					18.5	0	0
	19.5	0	0					19.5	0	0
	20.5	0	0					20.5	0	0
	21.5	0	0					21.5	0	0
	22.5	0	0					22.5	0	0
	23.5	0	0					23.5	0	0
	24.5	0	0					24.5	0	0
	25.5	0	0					25.5	0	0
	26.5	0	0					26.5	0	0
	27.5	0	0					27.5	0	0
	28.5	0	0					28.5	0	0
	29.5	0	0					29.5	0	0
	30.5	0	0					30.5	0	0
	31.5	0	0					31.5	0	0
	32.5	0	0					32.5	0	0
	33.5	0	0					33.5	0	0
	34.5	0	0					34.5	0	0
	35.5	0	0					35.5	0	0
	36.5	0	0					36.5	0	0
	37.5	0	0					37.5	0	0
	38.5	0	0					38.5	0	0
	39.5	0	0					39.5	0	0
	40.5	0	0					40.5	0	0
	41.5	0	0					41.5	0	0
	42.5	0	0					42.5	0	0
	43.5	0	0					43.5	0	0
	44.5	0	0					44.5	0	0
	45.5	0	0					45.5	0	0
	46.5	0	0					46.5	0	0
	47.5	0	0					47.5	0	0
	48.5	0	0					48.5	0	0
	49.5	0	0					49.5	0	0
	50.5	0	0					50.5	0	0
	51.5	0	0					51.5	0	0
	52.5	0	0					52.5	0	0
	53.5	0	0					53.5	0	0
	54.5	0	0					54.5	0	0
	55.5	0	0					55.5	0	0
	56.5	0	0					56.5	0	0
	57.5	0	0					57.5	0	0
	58.5	0	0					58.5	0	0
	59.5	0	0					59.5	0	0
	60.5	0	0					60.5	0	0
	61.5	0	0					61.5	0	0
	62.5	0	0					62.5	0	0
	63.5	0	0					63.5	0	0
	64.5	0	0					64.5	2	8.46888e-09
	65.5	0	0					65.5	4	1.69378e-08
	66.5	0	0					66.5	10	4.23444e-08
	67.5	0	0					67.5	20	8.46888e-08
	68.5	0	0					68.5	42	1.77846e-07
	69.5	0	0					69.5	84	3.55693e-07
	70.5	0	0					70.5	164	6.94448e-07
	71.5	0	0					71.5	313	1.32538e-06
	72.5	0	0					72.5	579	2.45174e-06
	73.5	0	0					73.5	1041	4.40805e-06
	74.5	0	0					74.5	1819	7.70244e-06
	75.5	0	0					75.5	3082	1.30505e-05
	76.5	0	0					76.5	5065	2.14474e-05
	77.5	0	0					77.5	8066	3.4155e-05
	78.5	0	0					78.5	12442	5.26849e-05
	79.5	0	0					79.5	18591	7.87224e-05
	80.5	0	0					80.5	26912	0.000113957
	81.5	0	0					81.5	37753	0.000159863
	82.5	0	0					82.5	51358	0.000217472
	83.5	0	0					83.5	67813	0.00028715
	84.5	0	0					84.5	87004	0.000368413
	85.5	0	0					85.5	108610	0.000459902
	86.5	0	0					86.5	132120	0.000559454
	87.5	0	0					87.5	156876	0.000664282
	88.5	0	0					88.5	182142	0.000771269
	89.5	0	0					89.5	207180	0.000877291
	90.5	0	0					90.5	231314	0.000979485
	91.5	0	0					91.5	253993	0.00107552
	92.5	0	0					92.5	274817	0.0011637
	93.5	0	0					93.5	293557	0.00124305
	94.5	0	0					94.5	310145	0.00131329
	95.5	0	0					95.5	324657	0.00137474
	96.5	0	0					96.5	337289	0.00142823
	97.5	0	0					97.5	348321	0.00147494
	98.5	0	0					98.5	358097	0.00151634
	99.5	0	0					99.5	367001	0.00155404
	100.5	0	0					100.5	375435	0.00158976
	101.5	0	0					101.5	383816	0.00162525
	102.5	0	0					102.5	392564	0.00166229
	103.5	0	0					103.5	402103	0.00170268
	104.5	0	0					104.5	412865	0.00174825
	105.5	0	0					105.5	425293	0.00180088
	106.5	0	0					106.5	439850	0.00186252
	107.5	0	0					107.5	457028	0.00193526
	108.5	0	0					108.5	477356	0.00202133
	109.5	0	0					109.5	501415	0.00212321
	110.5	0	0					110.5	529839	0.00224357
	111.5	0	0					111.5	563334	0.0023854
	112.5	0	0					112.5	602674	0.00255199
	113.5	0	0					113.5	648711	0.00274693
	114.5	0	0					114.5	702366	0.00297413
	115.5	0	0					115.5	764620	0.00323774
	116.5	0	0					116.5	836491	0.00354207
	117.5	0	0					117.5	918999	0.00389144
	118.5	0	0					118.5	1013117	0.00428998
	119.5	0	0					119.5	1119704	0.00474132
	120.5	0	0					120.5	1239422	0.00524826
	121.5	0	0					121.5	1372643	0.00581237
	122.5	0	0					122.5	1519350	0.00643359
	123.5	0	0					123.5	1679035	0.00710977
	124.5	0	0					124.5	1850621	0.00783634
	125.5	0	0					125.5	2032410	0.00860612
	126.5	0	0					126.5	2222070	0.00940922
	127.5	0	0					127.5	2416681	0.0102333
	128.5	0	0					128.5	2612843	0.0110639
	129.5	0	0					129.5	2806833	0.0118854
	130.5	0	0					130.5	2994810	0.0126813
	131.5	0	0					131.5	3173049	0.0134361
	132.5	0	0					132.5	3338171	0.0141353
	133.5	0	0					133.5	3487353	0.014767
	134.5	0	0					134.5	3618482	0.0153222
	135.5	0	0					135.5	3730253	0.0157955
	136.5	0	0					136.5	3822193	0.0161848
	137.5	0	0					137.5	3894617	0.0164915
	138.5	0	0					138.5	3948529	0.0167198
	139.5	0	0					139.5	3985480	0.0168763
	140.5	0	0					140.5	4007409	0.0169691
	141.5	0	0					141.5	4016475	0.0170075
	142.5	0	0					142.5	4014910	0.0170009
	143.5	0	0					143.5	4004885	0.0169584
	144.5	0	0					144.5	3988407	0.0168887
	145.5	0	0					145.5	3967249	0.0167991
	146.5	0	0					146.5	3942903	0.016696
	147.5	0	0					147.5	3916564	0.0165844
	148.5	0	0					148.5	3889129	0.0164683
	149.5	0	0					149.5	3861217	0.0163501
	150.5	0	0					150.5	3833198	0.0162314
	151.5	0	0					151.5	3805230	0.016113
	152.5	2	1.67264e-09					152.5	3777302	0.0159948
	153.5	4	3.34528e-09					153.5	3749278	0.0158761
	154.5	9	7.52689e-09					154.5	3720940	0.0157561
	155.5	19	1.58901e-08					155.5	3692029	0.0156337
	156.5	39	3.26165e-08					156.5	3662282	0.0155077
	157.5	80	6.69057e-08					157.5	3631462	0.0153772
	158.5	159	1.32975e-07					158.5	3599383	0.0152414
	159.5	308	2.57587e-07					159.5	3565925	0.0150997
	160.5	586	4.90084e-07					160.5	3531044	0.014952
	161.5	1089	9.10754e-07					161.5	3494770	0.0147984
	162.5	1979	1.65508e-06					162.5	3457200	0.0146393
	163.5	3516	2.9405e-06					163.5	3418484	0.0144754
	164.5	6102	5.10323e-06					164.5	3378804	0.0143073
	165.5	10347	8.65341e-06					165.5	3338348	0.014136
	166.5	17146	1.43396e-05					166.5	3297286	0.0139622
	167.5	17761	1.48539e-05					167.5	3255740	0.0137862
	168.5	23922	2.00065e-05					168.5	3213756	0.0136085
	169.5	37913	3.17074e-05					169.5	3171280	0.0134286
	170.5	52643	4.40264e-05					170.5	3128131	0.0132459
	171.5	61673	5.15784e-05					171.5	3083987	0.013059
	172.5	99186	8.29513e-05					172.5	3038368	0.0128658
	173.5	109874	9.18899e-05					173.5	2990632	0.0126636
	174.5	128735	0.000107664					174.5	2939975	0.0124491
	175.5	180775	0.000151186					175.5	2885445	0.0122182
	176.5	270627	0.000226331					176.5	2825965	0.0119664
	177.5	302115	0.000252665					177.5	2760370	0.0116886
	178.5	577803	0.000483229					178.5	2687460	0.0113799
	179.5	898582	0.000751503					179.5	2606067	0.0110352
	180.5	1463343	0.00122382					180.5	2515134	0.0106502
	181.5	2368783	0.00198106					181.5	2413813	0.0102211
	182.5	2809387	0.00234955					182.5	2301559	0.00974581
	183.5	3277582	0.00274111					183.5	2178229	0.00922358
	184.5	3764072	0.00314797					184.5	2044170	0.00865591
	185.5	4258317	0.00356132					185.5	1900284	0.00804664
	186.5	4749105	0.00397178					186.5	1748052	0.00740202
	187.5	5225172	0.00436992					187.5	1589525	0.00673075
	188.5	5675808	0.0047468					188.5	1427251	0.00604361
	189.5	6091389	0.00509436					189.5	1264160	0.00535301
	190.5	6463806	0.00540582					190.5	1103395	0.00467226
	191.5	6786764	0.00567591					191.5	948113	0.00401473
	192.5	7055931	0.00590102					192.5	801275	0.00339295
	193.5	7268958	0.00607918					193.5	665441	0.00281777
	194.5	7425372	0.00620999					194.5	542607	0.00229764
	195.5	7526386	0.00629448					195.5	434090	0.00183813
	196.5	7574633	0.00633483					196.5	340483	0.00144175
	197.5	7573870	0.00633419					197.5	261682	0.00110808
	198.5	7528673	0.00629639					198.5	196965	0.000834036
	199.5	7444139	0.00622569					199.5	145130	0.000614544
	200.5	7325624	0.00612657					200.5	104649	0.00044313
	201.5	7178508	0.00600354					201.5	73829	0.000312624
	202.5	7008016	0.00586095					202.5	50953	0.000215757
	203.5	6819070	0.00570293					203.5	14682	6.217e-05
	204.5	6616197	0.00553326					204.5	9286	3.9321e-05
	205.5	6403462	0.00535535					205.5	5750	2.4348e-05
	206.5	6184439	0.00517218					206.5	3488	1.47697e-05
	207.5	5962206	0.00498632					207.5	2074	8.78223e-06
	208.5	5739362	0.00479995					208.5	1209	5.11944e-06
	209.5	5518052	0.00461486					209.5	692	2.93023e-06
	210.5	5300010	0.00443251					210.5	389	1.6472e-06
	211.5	5086597	0.00425403					211.5	215	9.10404e-07
	212.5	4878851	0.00408029					212.5	117	4.95429e-07
	213.5	4677531	0.00391192					213.5	63	2.6677e-07
	214.5	4483157	0.00374936					214.5	33	1.39736e-07
	215.5	4296054	0.00359288					215.5	17	7.19855e-08
	216.5	4116388	0.00344262					216.5	9	3.81099e-08
	217.5	3944197	0.00329861					217.5	5	2.11722e-08
	218.5	3779421	0.00316081					218.5	2	8.46888e-09
	219.5	3621923	0.00302909					219.5	1	4.23444e-09
	220.5	3471515	0.0029033					220.5	0	0
	221.5	3327970	0.00278325					221.5	0	0
	222.5	3191038	0.00266873					222.5	0	0
	223.5	3060460	0.00255953					223.5	0	0
	224.5	2935971	0.00245541					224.5	0	0
	225.5	2817313	0.00235618					225.5	0	0
	226.5	2704234	0.00226161					226.5	0	0
	227.5	2596498	0.00217151					227.5	0	0
	228.5	2493882	0.00208569					228.5	0	0
	229.5	2396181	0.00200398					229.5	0	0
	230.5	2303205	0.00192622					230.5	0	0
	231.5	2214782	0.00185227					231.5	0	0
	232.5	2130757	0.001782					232.5	0	0
	233.5	2050988	0.00171528					233.5	0	0
	234.5	1975349	0.00165203					234.5	0	0
	235.5	1903725	0.00159213					235.5	0	0
	236.5	1836015	0.0015355					236.5	0	0
	237.5	1772126	0.00148207					237.5	0	0
	238.5	1711974	0.00143176					238.5	0	0
	239.5	1655484	0.00138452					239.5	0	0
	240.5	1602588	0.00134028					240.5	0	0
	241.5	1553223	0.00129899					241.5	0	0
	242.5	1507332	0.00126061					242.5	0	0
	243.5	1464864	0.0012251					243.5	0	0
	244.5	1425773	0.0011924					244.5	0	0
	245.5	1390018	0.0011625					245.5	0	0
	246.5	1357565	0.00113536					246.5	0	0
	247.5	1328383	0.00111095					247.5	0	0
	248.5	1302450	0.00108927					248.5	0	0
	249.5	1279750	0.00107028					249.5	0	0
	250.5	1260276	0.001054					250.5	0	0
	251.5	1244028	0.00104041					251.5	0	0
	252.5	1231016	0.00102952					252.5	0	0
	253.5	1221262	0.00102137					253.5	0	0
	254.5	1214798	0.00101596					254.5	0	0
	255.5	1211669	0.00101334					255.5	0	0
	256.5	1211934	0.00101357					256.5	0	0
	257.5	1215667	0.00101669					257.5	0	0
	258.5	1222955	0.00102278					258.5	0	0
	259.5	1233904	0.00103194					259.5	0	0
	260.5	1248637	0.00104426					260.5	0	0
	261.5	1267294	0.00105986					261.5	0	0
	262.5	1290033	0.00107888					262.5	0	0
	263.5	1317033	0.00110146					263.5	0	0
	264.5	1348490	0.00112777					264.5	0	0
	265.5	1384619	0.00115799					265.5	0	0
	266.5	1425654	0.0011923					266.5	0	0
	267.5	1471845	0.00123093					267.5	0	0
	268.5	1523457	0.0012741					268.5	0	0
	269.5	1580771	0.00132203					269.5	0	0
	270.5	1644073	0.00137497					270.5	0	0
	271.5	1713661	0.00143317					271.5	0	0
	272.5	1789829	0.00149687					272.5	0	0
	273.5	1872870	0.00156632					273.5	0	0
	274.5	1963062	0.00164175					274.5	0	0
	275.5	2060665	0.00172338					275.5	0	0
	276.5	2165907	0.00181139					276.5	0	0
	277.5	2278975	0.00190595					277.5	0	0
	278.5	2400002	0.00200717					278.5	0	0
	279.5	2529054	0.0021151					279.5	0	0
	280.5	2666115	0.00222973					280.5	0	0
	281.5	2811070	0.00235096					281.5	0	0
	282.5	2963696	0.0024786					282.5	0	0
	283.5	3123638	0.00261236					283.5	0	0
	284.5	3290400	0.00275183					284.5	0	0
	285.5	3463331	0.00289646					285.5	0	0
	286.5	3641615	0.00304556					286.5	0	0
	287.5	3824261	0.00319831					287.5	0	0
	288.5	4010102	0.00335373					288.5	0	0
	289.5	4197792	0.0035107					289.5	0	0
	290.5	4385817	0.00366795					290.5	0	0
	291.5	4572504	0.00382408					291.5	0	0
	292.5	4756039	0.00397758					292.5	0	0
	293.5	4934495	0.00412682					293.5	0	0
	294.5	5105859	0.00427014					294.5	0	0
	295.5	5268072	0.0044058					295.5	0	0
	296.5	5419072	0.00453208					296.5	0	0
	297.5	5556835	0.0046473					297.5	0	0
	298.5	5679429	0.00474983					298.5	0	0
	299.5	5785057	0.00483816					299.5	0	0
	300.5	5872111	0.00491097					300.5	0	0
	301.5	5939211	0.00496709					301.5	0	0
	302.5	5985247	0.00500559					302.5	0	0
	303.5	6009412	0.0050258					303.5	0	0
	304.5	6011224	0.00502731					304.5	0	0
	305.5	5990544	0.00501002					305.5	0	0
	306.5	5947579	0.00497409					306.5	0	0
	307.5	5882874	0.00491997					307.5	0	0
	308.5	5797300	0.0048484					308.5	0	0
	309.5	5692029	0.00476036					309.5	0	0
	310.5	5568497	0.00465705					310.5	0	0
	311.5	5428364	0.00453986					311.5	0	0
	312.5	5273476	0.00441032					312.5	0	0
	313.5	5105806	0.00427009					313.5	0	0
	314.5	4927415	0.0041209					314.5	0	0
	315.5	4740397	0.00396449					315.5	0	0
	316.5	4546836	0.00380261					316.5	0	0
	317.5	4348764	0.00363696					317.5	0	0
	318.5	4148121	0.00346916					318.5	0	0
	319.5	3946731	0.00330073					319.5	0	0
	320.5	3746267	0.00313308					320.5	0	0
	321.5	3548242	0.00296747					321.5	0	0
	322.5	3353991	0.00280501					322.5	0	0
	323.5	3164668	0.00264668					323.5	0	0
	324.5	2981245	0.00249328					324.5	0	0
	325.5	2804513	0.00234547					325.5	0	0
	326.5	2635094	0.00220378					326.5	0	0
	327.5	2473450	0.0020686					327.5	0	0
	328.5	2319895	0.00194018					328.5	0	0
	329.5	2174612	0.00181867					329.5	0	0
	330.5	2037668	0.00170414					330.5	0	0
	331.5	1909029	0.00159656					331.5	0	0
	332.5	1788576	0.00149582					332.5	0	0
	333.5	1676119	0.00140177					333.5	0	0
	334.5	1571413	0.00131421					334.5	0	0
	335.5	1474168	0.00123288					335.5	0	0
	336.5	1384064	0.00115752					336.5	0	0
	337.5	1300758	0.00108785					337.5	0	0
	338.5	1223892	0.00102357					338.5	0	0
	339.5	1153106	0.000964367					339.5	0	0
	340.5	1088038	0.000909949					340.5	0	0
	341.5	1028333	0.000860017					341.5	0	0
	342.5	973644	0.000814279					342.5	0	0
	343.5	923638	0.000772458					343.5	0	0
	344.5	877997	0.000734287					344.5	0	0
	345.5	836420	0.000699516					345.5	0	0
	346.5	798624	0.000667906					346.5	0	0
	347.5	764344	0.000639237					347.5	0	0
	348.5	733332	0.000613301					348.5	0	0
	349.5	705363	0.00058991					349.5	0	0
	350.5	680226	0.000568887					350.5	0	0
	351.5	657729	0.000550073					351.5	0	0
	352.5	637698	0.00053332					352.5	0	0
	353.5	619974	0.000518497					353.5	0	0
	354.5	604414	0.000505484					354.5	0	0
	355.5	590890	0.000494174					355.5	0	0
	356.5	579288	0.000484471					356.5	0	0
	357.5	569507	0.000476291					357.5	0	0
	358.5	561457	0.000469558					358.5	0	0
	359.5	555060	0.000464208					359.5	0	0
	360.5	550251	0.000460186					360.5	0	0
	361.5	546972	0.000457444					361.5	0	0
	362.5	545177	0.000455943					362.5	0	0
	363.5	544828	0.000455651					363.5	0	0
	364.5	545893	0.000456542					364.5	0	0
	365.5	548353	0.000458599					365.5	0	0
	366.5	552193	0.000461811					366.5	0	0
	367.5	557404	0.000466169					367.5	0	0
	368.5	563987	0.000471674					368.5	0	0
	369.5	571947	0.000478331					369.5	0	0
	370.5	581296	0.00048615					370.5	0	0
	371.5	592051	0.000495145					371.5	0	0
	372.5	604235	0.000505334					372.5	0	0
	373.5	617875	0.000516742					373.5	0	0
	374.5	633005	0.000529395					374.5	0	0
	375.5	649660	0.000543324					375.5	0	0
	376.5	667884	0.000558565					376.5	0	0
	377.5	687722	0.000575156					377.5	0	0
	378.5	709223	0.000593138					378.5	0	0
	379.5	732440	0.000612555					379.5	0	0
	380.5	757430	0.000633455					380.5	0	0
	381.5	784251	0.000655886					381.5	0	0
	382.5	812967	0.000679901					382.5	0	0
	383.5	843641	0.000705555					383.5	0	0
	384.5	876340	0.000732902					384.5	0	0
	385.5	911131	0.000761998					385.5	0	0
	386.5	948084	0.000792903					386.5	0	0
	387.5	987269	0.000825674					387.5	0	0
	388.5	1028754	0.000860369					388.5	0	0
	389.5	1072611	0.000897047					389.5	0	0
	390.5	1118908	0.000935766					390.5	0	0
	391.5	1167713	0.000976583					391.5	0	0
	392.5	1219090	0.00101955					392.5	0	0
	393.5	1273103	0.00106472					393.5	0	0
	394.5	1329810	0.00111215					394.5	0	0
	395.5	1389267	0.00116187					395.5	0	0
	396.5	1451523	0.00121394					396.5	0	0
	397.5	1516622	0.00126838					397.5	0	0
	398.5	1584601	0.00132524					398.5	0	0
	399.5	1655489	0.00138452					399.5	0	0
	400.5	1729307	0.00144626					400.5	0	0
	401.5	1806067	0.00151045					401.5	0	0
	402.5	1885769	0.00157711					402.5	0	0
	403.5	1968401	0.00164622					403.5	0	0
	404.5	2053940	0.00171775					404.5	0	0
	405.5	2142348	0.00179169					405.5	0	0
	406.5	2233574	0.00186798					406.5	0	0
	407.5	2327549	0.00194658					407.5	0	0
	408.5	2424190	0.0020274					408.5	0	0
	409.5	2523396	0.00211037					409.5	0	0
	410.5	2625046	0.00219538					410.5	0	0
	411.5	2729003	0.00228232					411.5	0	0
	412.5	2835107	0.00237106					412.5	0	0
	413.5	2943181	0.00246144					413.5	0	0
	414.5	3053027	0.00255331					414.5	0	0
	415.5	3164426	0.00264648					415.5	0	0
	416.5	3277138	0.00274074					416.5	0	0
	417.5	3390903	0.00283588					417.5	0	0
	418.5	3505441	0.00293167					418.5	0	0
	419.5	3620453	0.00302786					419.5	0	0
	420.5	3735620	0.00312418					420.5	0	0
	421.5	3850607	0.00322034					421.5	0	0
	422.5	3965062	0.00331606					422.5	0	0
	423.5	4078618	0.00341103					423.5	0	0
	424.5	4190896	0.00350493					424.5	0	0
	425.5	4301506	0.00359744					425.5	0	0
	426.5	4410049	0.00368822					426.5	0	0
	427.5	4516120	0.00377693					427.5	0	0
	428.5	4619313	0.00386323					428.5	0	0
	429.5	4719219	0.00394678					429.5	0	0
	430.5	4815435	0.00402725					430.5	0	0
	431.5	4907561	0.0041043					431.5	0	0
	432.5	4995208	0.0041776					432.5	0	0
	433.5	5078002	0.00424684					433.5	0	0
	434.5	5155581	0.00431172					434.5	0	0
	435.5	5227607	0.00437196					435.5	0	0
	436.5	5293762	0.00442728					436.5	0	0
	437.5	5353755	0.00447746					437.5	0	0
	438.5	5407324	0.00452226					438.5	0	0
	439.5	5454237	0.00456149					439.5	0	0
	440.5	5494299	0.004595					440.5	0	0
	441.5	5527347	0.00462264					441.5	0	0
	442.5	5553260	0.00464431					442.5	0	0
	443.5	5571951	0.00465994					443.5	0	0
	444.5	5583377	0.0046695					444.5	0	0
	445.5	5587534	0.00467297					445.5	0	0
	446.5	5584456	0.0046704					446.5	0	0
	447.5	5574220	0.00466184					447.5	0	0
	448.5	5556939	0.00464739					448.5	0	0
	449.5	5532767	0.00462717					449.5	0	0
	450.5	5501891	0.00460135					450.5	0	0
	451.5	5464533	0.0045701					451.5	0	0
	452.5	5420946	0.00453365					452.5	0	0
	453.5	5371413	0.00449223					453.5	0	0
	454.5	5316240	0.00444608					454.5	0	0
	455.5	5255759	0.0043955					455.5	0	0
	456.5	5190320	0.00434077					456.5	0	0
	457.5	5120287	0.0042822					457.5	0	0
	458.5	5046040	0.00422011					458.5	0	0
	459.5	4967966	0.00415481					459.5	0	0
	460.5	4886457	0.00408665					460.5	0	0
	461.5	4801909	0.00401594					461.5	0	0
	462.5	4714716	0.00394302					462.5	0	0
	463.5	4625270	0.00386821					463.5	0	0
	464.5	4533954	0.00379184					464.5	0	0
	465.5	4441144	0.00371422					465.5	0	0
	466.5	4347204	0.00363566					466.5	0	0
	467.5	4252482	0.00355644					467.5	0	0
	468.5	4157316	0.00347685					468.5	0	0
	469.5	4062022	0.00339715					469.5	0	0
	470.5	3966901	0.0033176					470.5	0	0
	471.5	3872235	0.00323843					471.5	0	0
	472.5	3778286	0.00315986					472.5	0	0
	473.5	3685295	0.00308209					473.5	0	0
	474.5	3593485	0.00300531					474.5	0	0
	475.5	3503056	0.00292968					475.5	0	0
	476.5	3414191	0.00285536					476.5	0	0
	477.5	3327050	0.00278248					477.5	0	0
	478.5	3241778	0.00271117					478.5	0	0
	479.5	3158498	0.00264152					479.5	0	0
	480.5	3077318	0.00257363					480.5	0	0
	481.5	2998326	0.00250756					481.5	0	0
	482.5	2921596	0.00244339					482.5	0	0
	483.5	2847188	0.00238116					483.5	0	0
	484.5	2775147	0.00232091					484.5	0	0
	485.5	2705504	0.00226267					485.5	0	0
	486.5	2638280	0.00220645					486.5	0	0
	487.5	2573484	0.00215226					487.5	0	0
	488.5	2511115	0.0021001					488.5	0	0
	489.5	2451164	0.00204996					489.5	0	0
	490.5	2393613	0.00200183					490.5	0	0
	491.5	2338437	0.00195568					491.5	0	0
	492.5	2285605	0.0019115					492.5	0	0
	493.5	2235081	0.00186925					493.5	0	0
	494.5	2186823	0.00182889					494.5	0	0
	495.5	2140785	0.00179038					495.5	0	0
	496.5	2096920	0.0017537					496.5	0	0
	497.5	2055174	0.00171879					497.5	0	0
	498.5	2015495	0.0016856					498.5	0	0
	499.5	1977825	0.0016541					499.5	0	0
	500.5	1942107	0.00162422					500.5	0	0
	501.5	1908283	0.00159594					501.5	0	0
	502.5	1876291	0.00156918					502.5	0	0
	503.5	1846074	0.00154391					503.5	0	0
	504.5	1817569	0.00152007					504.5	0	0
	505.5	1790716	0.00149761					505.5	0	0
	506.5	1765454	0.00147649					506.5	0	0
	507.5	1741723	0.00145664					507.5	0	0
	508.5	1719463	0.00143802					508.5	0	0
	509.5	1698613	0.00142059					509.5	0	0
	510.5	1679114	0.00140428					510.5	0	0
	511.5	1660907	0.00138905					511.5	0	0
	512.5	1643933	0.00137486					512.5	0	0
	513.5	1628134	0.00136164					513.5	0	0
	514.5	1613451	0.00134936					514.5	0	0
	515.5	1599828	0.00133797					515.5	0	0
	516.5	1587207	0.00132741					516.5	0	0
	517.5	1575531	0.00131765					517.5	0	0
	518.5	1564744	0.00130863					518.5	0	0
	519.5	1554789	0.0013003					519.5	0	0
	520.5	1545611	0.00129263					520.5	0	0
	521.5	1537153	0.00128555					521.5	0	0
	522.5	1529361	0.00127904					522.5	0	0
	523.5	1522178	0.00127303					523.5	0	0
	524.5	1515549	0.00126749					524.5	0	0
	525.5	1509419	0.00126236					525.5	0	0
	526.5	1503733	0.0012576					526.5	0	0
	527.5	1498437	0.00125317					527.5	0	0
	528.5	1493474	0.00124902					528.5	0	0
	529.5	1488792	0.00124511					529.5	0	0
	530.5	1484336	0.00124138					530.5	0	0
	531.5	1480052	0.0012378					531.5	0	0
	532.5	1475888	0.00123432					532.5	0	0
	533.5	1471790	0.00123089					533.5	0	0
	534.5	1467708	0.00122748					534.5	0	0
	535.5	1463589	0.00122403					535.5	0	0
	536.5	1459384	0.00122051					536.5	0	0
	537.5	1455045	0.00121688					537.5	0	0
	538.5	1450523	0.0012131					538.5	0	0
	539.5	1445773	0.00120913					539.5	0	0
	540.5	1440751	0.00120493					540.5	0	0
	541.5	1435413	0.00120047					541.5	0	0
	542.5	1429721	0.00119571					542.5	0	0
	543.5	1423634	0.00119062					543.5	0	0
	544.5	1417119	0.00118517					544.5	0	0
	545.5	1410141	0.00117933					545.5	0	0
	546.5	1402671	0.00117308					546.5	0	0
	547.5	1394681	0.0011664					547.5	0	0
	548.5	1386146	0.00115926					548.5	0	0
	549.5	1377047	0.00115165					549.5	0	0
	550.5	1367364	0.00114356					550.5	0	0
	551.5	1357084	0.00113496					551.5	0	0
	552.5	1346196	0.00112585					552.5	0	0
	553.5	1334693	0.00111623					553.5	0	0
	554.5	1322571	0.00110609					554.5	0	0
	555.5	1309831	0.00109544					555.5	0	0
	556.5	1296476	0.00108427					556.5	0	0
	557.5	1282513	0.00107259					557.5	0	0
	558.5	1267953	0.00106042					558.5	0	0
	559.5	1252809	0.00104775					559.5	0	0
	560.5	1237100	0.00103461					560.5	0	0
	561.5	1220844	0.00102102					561.5	0	0
	562.5	1204066	0.00100699					562.5	0	0
	563.5	1186791	0.000992538					563.5	0	0
	564.5	1169048	0.000977699					564.5	0	0
	565.5	1150866	0.000962493					565.5	0	0
	566.5	1132279	0.000946949					566.5	0	0
	567.5	1113321	0.000931094					567.5	0	0
	568.5	1094028	0.000914959					568.5	0	0
	569.5	1074436	0.000898573					569.5	0	0
	570.5	1054584	0.000881971					570.5	0	0
	571.5	1034510	0.000865182					571.5	0	0
	572.5	1014254	0.000848242					572.5	0	0
	573.5	993854	0.000831181					573.5	0	0
	574.5	973350	0.000814033					574.5	0	0
	575.5	952780	0.00079683					575.5	0	0
	576.5	932183	0.000779604					576.5	0	0
	577.5	911596	0.000762387					577.5	0	0
	578.5	891055	0.000745208					578.5	0	0
	579.5	870596	0.000728098					579.5	0	0
	580.5	850253	0.000711084					580.5	0	0
	581.5	830059	0.000694196					581.5	0	0
	582.5	810043	0.000677456					582.5	0	0
	583.5	790236	0.000660891					583.5	0	0
	584.5	770665	0.000644523					584.5	0	0
	585.5	751356	0.000628375					585.5	0	0
	586.5	732332	0.000612465					586.5	0	0
	587.5	713616	0.000596812					587.5	0	0
	588.5	695226	0.000581432					588.5	0	0
	589.5	677182	0.000566342					589.5	0	0
	590.5	659499	0.000551553					590.5	0	0
	591.5	642192	0.000537079					591.5	0	0
	592.5	625273	0.000522929					592.5	0	0
	593.5	608752	0.000509112					593.5	0	0
	594.5	592639	0.000495636					594.5	0	0
	595.5	576941	0.000482508					595.5	0	0
	596.5	561663	0.000469731					596.5	0	0
	597.5	546809	0.000457308					597.5	0	0
	598.5	532383	0.000445243					598.5	0	0
	599.5	518385	0.000433536					599.5	0	0
	600.5	504817	0.000422189					600.5	0	0
	601.5	491676	0.000411199					601.5	0	0
	602.5	478961	0.000400565					602.5	0	0
	603.5	466669	0.000390285					603.5	0	0
	604.5	454797	0.000380356					604.5	0	0
	605.5	443339	0.000370774					605.5	0	0
	606.5	432289	0.000361532					606.5	0	0
	607.5	421644	0.00035263					607.5	0	0
	608.5	411394	0.000344057					608.5	0	0
	609.5	401534	0.000335811					609.5	0	0
	610.5	392057	0.000327886					610.5	0	0
	611.5	382954	0.000320272					611.5	0	0
	612.5	374217	0.000312966					612.5	0	0
	613.5	365838	0.000305958					613.5	0	0
	614.5	357809	0.000299243					614.5	0	0
	615.5	350121	0.000292814					615.5	0	0
	616.5	342766	0.000286662					616.5	0	0
	617.5	335735	0.000280782					617.5	0	0
	618.5	329018	0.000275165					618.5	0	0
	619.5	322609	0.000269805					619.5	0	0
	620.5	316497	0.000264693					620.5	0	0
	621.5	310674	0.000259823					621.5	0	0
	622.5	305133	0.000255189					622.5	0	0
	623.5	299865	0.000250783					623.5	0	0
	624.5	294861	0.000246598					624.5	0	0
	625.5	290114	0.000242628					625.5	0	0
	626.5	285616	0.000238867					626.5	0	0
	627.5	281360	0.000235307					627.5	0	0
	628.5	277338	0.000231944					628.5	0	0
	629.5	273542	0.000228769					629.5	0	0
	630.5	269966	0.000225778					630.5	0	0
	631.5	266603	0.000222966					631.5	0	0
	632.5	263447	0.000220326					632.5	0	0
	633.5	260490	0.000217853					633.5	0	0
	634.5	257727	0.000215543					634.5	0	0
	635.5	255152	0.000213389					635.5	0	0
	636.5	252759	0.000211388					636.5	0	0
	637.5	250542	0.000209534					637.5	0	0
	638.5	248495	0.000207822					638.5	0	0
	639.5	246614	0.000206248					639.5	0	0
	640.5	244893	0.000204809					640.5	0	0
	641.5	243328	0.0002035					641.5	0	0
	642.5	241913	0.000202317					642.5	0	0
	643.5	240644	0.000201256					643.5	0	0
	644.5	239516	0.000200312					644.5	0	0
	645.5	238525	0.000199483					645.5	0	0
	646.5	237666	0.000198765					646.5	0	0
	647.5	236936	0.000198155					647.5	0	0
	648.5	236330	0.000197648					648.5	0	0
	649.5	235844	0.000197241					649.5	0	0
	650.5	235474	0.000196932					650.5	0	0
	651.5	235217	0.000196717					651.5	0	0
	652.5	235069	0.000196593					652.5	0	0
	653.5	235025	0.000196556					653.5	0	0
	654.5	235083	0.000196605					654.5	0	0
	655.5	235238	0.000196734					655.5	0	0
	656.5	235487	0.000196943					656.5	0	0
	657.5	235827	0.000197227					657.5	0	0
	658.5	236253	0.000197583					658.5	0	0
	659.5	236763	0.00019801					659.5	0	0
	660.5	237353	0.000198503					660.5	0	0
	661.5	238019	0.00019906					661.5	0	0
	662.5	238758	0.000199678					662.5	0	0
	663.5	239565	0.000200353					663.5	0	0
	664.5	240439	0.000201084					664.5	0	0
	665.5	241374	0.000201866					665.5	0	0
	666.5	242369	0.000202698					666.5	0	0
	667.5	243417	0.000203575					667.5	0	0
	668.5	244517	0.000204495					668.5	0	0
	669.5	245665	0.000205455					669.5	0	0
	670.5	246856	0.000206451					670.5	0	0
	671.5	248088	0.000207481					671.5	0	0
	672.5	249356	0.000208542					672.5	0	0
	673.5	250656	0.000209629					673.5	0	0
	674.5	251985	0.00021074					674.5	0	0
	675.5	253340	0.000211874					675.5	0	0
	676.5	254715	0.000213024					676.5	0	0
	677.5	256107	0.000214188					677.5	0	0
	678.5	257513	0.000215364					678.5	0	0
	679.5	258928	0.000216547					679.5	0	0
	680.5	260349	0.000217735					680.5	0	0
	681.5	261771	0.000218925					681.5	0	0
	682.5	263192	0.000220113					682.5	0	0
	683.5	264606	0.000221296					683.5	0	0
	684.5	266010	0.00022247					684.5	0	0
	685.5	267401	0.000223633					685.5	0	0
	686.5	268773	0.000224781					686.5	0	0
	687.5	270125	0.000225911					687.5	0	0
	688.5	271452	0.000227021					688.5	0	0
	689.5	272750	0.000228107					689.5	0	0
	690.5	274016	0.000229165					690.5	0	0
	691.5	275246	0.000230194					691.5	0	0
	692.5	276438	0.000231191					692.5	0	0
	693.5	277587	0.000232152					693.5	0	0
	694.5	278690	0.000233074					694.5	0	0
	695.5	279745	0.000233957					695.5	0	0
	696.5	280748	0.000234795					696.5	0	0
	697.5	281697	0.000235589					697.5	0	0
	698.5	282589	0.000236335					698.5	0	0
	699.5	283420	0.00023703					699.5	0	0
	700.5	284190	0.000237674					700.5	0	0
	701.5	284895	0.000238264					701.5	0	0
	702.5	285534	0.000238798					702.5	0	0
	703.5	286104	0.000239275					703.5	0	0
	704.5	286604	0.000239693					704.5	0	0
	705.5	287032	0.000240051					705.5	0	0
	706.5	287387	0.000240348					706.5	0	0
	707.5	287667	0.000240582					707.5	0	0
	708.5	287871	0.000240753					708.5	0	0
	709.5	287999	0.00024086					709.5	0	0
	710.5	288049	0.000240901					710.5	0	0
	711.5	288021	0.000240878					711.5	0	0
	712.5	287916	0.00024079					712.5	0	0
	713.5	287731	0.000240635					713.5	0	0
	714.5	287469	0.000240416					714.5	0	0
	715.5	287127	0.00024013					715.5	0	0
	716.5	286708	0.00023978					716.5	0	0
	717.5	286212	0.000239365					717.5	0	0
	718.5	285639	0.000238886					718.5	0	0
	719.5	284989	0.000238342					719.5	0	0
	720.5	284265	0.000237737					720.5	0	0
	721.5	283466	0.000237069					721.5	0	0
	722.5	282595	0.00023634					722.5	0	0
	723.5	281653	0.000235552					723.5	0	0
	724.5	280641	0.000234706					724.5	0	0
	725.5	279561	0.000233803					725.5	0	0
	726.5	278414	0.000232843					726.5	0	0
	727.5	277202	0.00023183					727.5	0	0
	728.5	275928	0.000230764					728.5	0	0
	729.5	274593	0.000229648					729.5	0	0
	730.5	273200	0.000228483					730.5	0	0
	731.5	271750	0.00022727					731.5	0	0
	732.5	270246	0.000226012					732.5	0	0
	733.5	268689	0.00022471					733.5	0	0
	734.5	267084	0.000223368					734.5	0	0
	735.5	265430	0.000221985					735.5	0	0
	736.5	263732	0.000220565					736.5	0	0
	737.5	261992	0.000219109					737.5	0	0
	738.5	260211	0.00021762					738.5	0	0
	739.5	258393	0.0002161					739.5	0	0
	740.5	256539	0.000214549					740.5	0	0
	741.5	254653	0.000212972					741.5	0	0
	742.5	252736	0.000211368					742.5	0	0
	743.5	250791	0.000209742					743.5	0	0
	744.5	248820	0.000208093					744.5	0	0
	745.5	246827	0.000206427					745.5	0	0
	746.5	244812	0.000204741					746.5	0	0
	747.5	242779	0.000203041					747.5	0	0
	748.5	240729	0.000201327					748.5	0	0
	749.5	238665	0.000199601					749.5	0	0
	750.5	236589	0.000197864					750.5	0	0
	751.5	234503	0.00019612					751.5	0	0
	752.5	232409	0.000194369					752.5	0	0
	753.5	230309	0.000192612					753.5	0	0
	754.5	228205	0.000190853					754.5	0	0
	755.5	226098	0.000189091					755.5	0	0
	756.5	223992	0.000187329					756.5	0	0
	757.5	221887	0.000185569					757.5	0	0
	758.5	219785	0.000183811					758.5	0	0
	759.5	217687	0.000182056					759.5	0	0
	760.5	215596	0.000180307					760.5	0	0
	761.5	213513	0.000178565					761.5	0	0
	762.5	211439	0.000176831					762.5	0	0
	763.5	209375	0.000175105					763.5	0	0
	764.5	207323	0.000173389					764.5	0	0
	765.5	205284	0.000171683					765.5	0	0
	766.5	203260	0.000169991					766.5	0	0
	767.5	201250	0.00016831					767.5	0	0
	768.5	199257	0.000166643					768.5	0	0
	769.5	197281	0.00016499					769.5	0	0
	770.5	195323	0.000163353					770.5	0	0
	771.5	193385	0.000161732					771.5	0	0
	772.5	191466	0.000160127					772.5	0	0
	773.5	189568	0.00015854					773.5	0	0
	774.5	187691	0.00015697					774.5	0	0
	775.5	185836	0.000155419					775.5	0	0
	776.5	184003	0.000153886					776.5	0	0
	777.5	182194	0.000152373					777.5	0	0
	778.5	180408	0.000150879					778.5	0	0
	779.5	178646	0.000149405					779.5	0	0
	780.5	176908	0.000147952					780.5	0	0
	781.5	175195	0.000146519					781.5	0	0
	782.5	173507	0.000145108					782.5	0	0
	783.5	171844	0.000143717					783.5	0	0
	784.5	170207	0.000142348					784.5	0	0
	785.5	168595	0.000141					785.5	0	0
	786.5	167009	0.000139673					786.5	0	0
	787.5	165449	0.000138368					787.5	0	0
	788.5	163916	0.000137086					788.5	0	0
	789.5	162408	0.000135825					789.5	0	0
	790.5	160927	0.000134587					790.5	0	0
	791.5	159471	0.000133369					791.5	0	0
	792.5	158042	0.000132174					792.5	0	0
	793.5	156639	0.000131					793.5	0	0
	794.5	155262	0.000129849					794.5	0	0
	795.5	153911	0.000128719					795.5	0	0
	796.5	152585	0.00012761					796.5	0	0
	797.5	151286	0.000126524					797.5	0	0
	798.5	150012	0.000125458					798.5	0	0
	799.5	148763	0.000124414					799.5	0	0
	800.5	147539	0.00012339					800.5	0	0
	801.5	146341	0.000122388					801.5	0	0
	802.5	145167	0.000121406					802.5	0	0
	803.5	144017	0.000120444					803.5	0	0
	804.5	142892	0.000119504					804.5	0	0
	805.5	141791	0.000118583					805.5	0	0
	806.5	140713	0.000117681					806.5	0	0
	807.5	139659	0.0001168					807.5	0	0
	808.5	138628	0.000115938					808.5	0	0
	809.5	137620	0.000115095					809.5	0	0
	810.5	136634	0.00011427					810.5	0	0
	811.5	135670	0.000113464					811.5	0	0
	812.5	134729	0.000112677					812.5	0	0
	813.5	133808	0.000111906					813.5	0	0
	814.5	132909	0.000111155					814.5	0	0
	815.5	132030	0.000110419					815.5	0	0
	816.5	131172	0.000109702					816.5	0	0
	817.5	130333	0.000109					817.5	0	0
	818.5	129515	0.000108316					818.5	0	0
	819.5	128715	0.000107647					819.5	0	0
	820.5	127934	0.000106994					820.5	0	0
	821.5	127171	0.000106356					821.5	0	0
	822.5	126427	0.000105734					822.5	0	0
	823.5	125699	0.000105125					823.5	0	0
	824.5	124989	0.000104531					824.5	0	0
	825.5	124295	0.000103951					825.5	0	0
	826.5	123618	0.000103384					826.5	0	0
	827.5	122956	0.000102831					827.5	0	0
	828.5	122309	0.00010229					828.5	0	0
	829.5	121677	0.000101761					829.5	0	0
	830.5	121059	0.000101244					830.5	0	0
	831.5	120455	0.000100739					831.5	0	0
	832.5	119864	0.000100245					832.5	0	0
	833.5	119285	9.97606e-05					833.5	0	0
	834.5	118719	9.92872e-05					834.5	0	0
	835.5	118165	9.88239e-05					835.5	0	0
	836.5	117621	9.83689e-05					836.5	0	0
	837.5	117088	9.79232e-05					837.5	0	0
	838.5	116565	9.74858e-05					838.5	0	0
	839.5	116052	9.70567e-05					839.5	0	0
	840.5	115547	9.66344e-05					840.5	0	0
	841.5	115050	9.62187e-05					841.5	0	0
	842.5	114562	9.58106e-05					842.5	0	0
	843.5	114080	9.54075e-05					843.5	0	0
	844.5	113604	9.50094e-05					844.5	0	0
	845.5	113135	9.46172e-05					845.5	0	0
	846.5	112671	9.42291e-05					846.5	0	0
	847.5	112211	9.38444e-05					847.5	0	0
	848.5	111755	9.34631e-05					848.5	0	0
	849.5	111302	9.30842e-05					849.5	0	0
	850.5	110852	9.27079e-05					850.5	0	0
	851.5	110404	9.23332e-05					851.5	0	0
	852.5	109957	9.19594e-05					852.5	0	0
	853.5	109510	9.15855e-05					853.5	0	0
	854.5	109063	9.12117e-05					854.5	0	0
	855.5	108616	9.08378e-05					855.5	0	0
	856.5	108166	9.04615e-05					856.5	0	0
	857.5	107714	9.00835e-05					857.5	0	0
	858.5	107260	8.97038e-05					858.5	0	0
	859.5	106801	8.93199e-05					859.5	0	0
	860.5	106338	8.89327e-05					860.5	0	0
	861.5	105869	8.85405e-05					861.5	0	0
	862.5	105394	8.81432e-05					862.5	0	0
	863.5	104913	8.7741e-05					863.5	0	0
	864.5	104423	8.73312e-05					864.5	0	0
	865.5	103926	8.69155e-05					865.5	0	0
	866.5	103419	8.64915e-05					866.5	0	0
	867.5	102903	8.60599e-05					867.5	0	0
	868.5	102375	8.56184e-05					868.5	0	0
	869.5	101837	8.51684e-05					869.5	0	0
	870.5	101286	8.47076e-05					870.5	0	0
	871.5	100723	8.42368e-05					871.5	0	0
	872.5	100145	8.37534e-05					872.5	0	0
	873.5	99554	8.32591e-05					873.5	0	0
	874.5	98947	8.27515e-05					874.5	0	0
	875.5	98325	8.22313e-05					875.5	0	0
	876.5	97687	8.16977e-05					876.5	0	0
	877.5	97031	8.11491e-05					877.5	0	0
	878.5	96358	8.05862e-05					878.5	0	0
	879.5	95666	8.00075e-05					879.5	0	0
	880.5	94956	7.94137e-05					880.5	0	0
	881.5	94226	7.88032e-05					881.5	0	0
	882.5	93476	7.81759e-05					882.5	0	0
	883.5	92706	7.7532e-05					883.5	0	0
	884.5	91915	7.68704e-05					884.5	0	0
	885.5	91102	7.61905e-05					885.5	0	0
	886.5	90268	7.5493e-05					886.5	0	0
	887.5	89411	7.47763e-05					887.5	0	0
	888.5	88533	7.4042e-05					888.5	0	0
	889.5	87631	7.32877e-05					889.5	0	0
	890.5	86707	7.25149e-05					890.5	0	0
	891.5	85759	7.17221e-05					891.5	0	0
	892.5	84789	7.09108e-05					892.5	0	0
	893.5	83795	7.00795e-05					893.5	0	0
	894.5	82778	6.9229e-05					894.5	0	0
	895.5	81738	6.83592e-05					895.5	0	0
	896.5	80675	6.74702e-05					896.5	0	0
	897.5	79589	6.6562e-05					897.5	0	0
	898.5	78481	6.56353e-05					898.5	0	0
	899.5	77350	6.46894e-05					899.5	0	0
	900.5	76197	6.37252e-05					900.5	0	0
	901.5	75023	6.27433e-05					901.5	0	0
	902.5	73828	6.17439e-05					902.5	0	0
	903.5	72613	6.07278e-05					903.5	0	0
	904.5	71377	5.96941e-05					904.5	0	0
	905.5	70123	5.86453e-05					905.5	0	0
	906.5	68851	5.75815e-05					906.5	0	0
	907.5	67561	5.65027e-05					907.5	0	0
	908.5	66255	5.54105e-05					908.5	0	0
	909.5	64933	5.43048e-05					909.5	0	0
	910.5	63596	5.31867e-05					910.5	0	0
	911.5	62247	5.20585e-05					911.5	0	0
	912.5	60885	5.09194e-05					912.5	0	0
	913.5	59512	4.97711e-05					913.5	0	0
	914.5	58129	4.86145e-05					914.5	0	0
	915.5	56737	4.74503e-05					915.5	0	0
	916.5	55339	4.62812e-05					916.5	0	0
	917.5	53935	4.5107e-05					917.5	0	0
	918.5	52526	4.39286e-05					918.5	0	0
	919.5	51115	4.27486e-05					919.5	0	0
	920.5	49703	4.15677e-05					920.5	0	0
	921.5	48290	4.03859e-05					921.5	0	0
	922.5	46879	3.92059e-05					922.5	0	0
	923.5	45472	3.80292e-05					923.5	0	0
	924.5	44069	3.68558e-05					924.5	0	0
	925.5	42673	3.56883e-05					925.5	0	0
	926.5	41285	3.45275e-05					926.5	0	0
	927.5	39906	3.33742e-05					927.5	0	0
	928.5	38538	3.22301e-05					928.5	0	0
	929.5	37183	3.10969e-05					929.5	0	0
	930.5	35841	2.99746e-05					930.5	0	0
	931.5	34515	2.88656e-05					931.5	0	0
	932.5	33206	2.77709e-05					932.5	0	0
	933.5	31916	2.6692e-05					933.5	0	0
	934.5	30644	2.56282e-05					934.5	0	0
	935.5	29394	2.45828e-05					935.5	0	0
	936.5	28166	2.35558e-05					936.5	0	0
	937.5	26960	2.25472e-05					937.5	0	0
	938.5	25780	2.15604e-05					938.5	0	0
	939.5	24624	2.05936e-05					939.5	0	0
	940.5	23495	1.96494e-05					940.5	0	0
	941.5	22392	1.87269e-05					941.5	0	0
	942.5	21318	1.78287e-05					942.5	0	0
	943.5	20272	1.69539e-05					943.5	0	0
	944.5	19256	1.61042e-05					944.5	0	0
	945.5	18269	1.52787e-05					945.5	0	0
	946.5	17313	1.44792e-05					946.5	0	0
	947.5	16387	1.37048e-05					947.5	0	0
	948.5	15492	1.29563e-05					948.5	0	0
	949.5	14628	1.22337e-05					949.5	0	0
	950.5	13795	1.1537e-05					950.5	0	0
	951.5	12993	1.08663e-05					951.5	0	0
	952.5	12223	1.02224e-05					952.5	0	0
	953.5	11484	9.60431e-06					953.5	0	0
	954.5	10775	9.01136e-06					954.5	0	0
	955.5	10097	8.44433e-06					955.5	0	0
	956.5	9450	7.90323e-06					956.5	0	0
	957.5	8832	7.38639e-06					957.5	0	0
	958.5	8243	6.89379e-06					958.5	0	0
	959.5	7683	6.42545e-06					959.5	0	0
	960.5	7152	5.98137e-06					960.5	0	0
	961.5	6648	5.55986e-06					961.5	0	0
	962.5	6171	5.16094e-06					962.5	0	0
	963.5	5720	4.78376e-06					963.5	0	0
	964.5	5295	4.42832e-06					964.5	0	0
	965.5	4894	4.09296e-06					965.5	0	0
	966.5	4517	3.77766e-06					966.5	0	0
	967.5	4163	3.4816e-06					967.5	0	0
	968.5	3831	3.20395e-06					968.5	0	0
	969.5	3520	2.94385e-06					969.5	0	0
	970.5	3230	2.70132e-06					970.5	0	0
	971.5	2959	2.47467e-06					971.5	0	0
	972.5	2707	2.26392e-06					972.5	0	0
	973.5	2472	2.06739e-06					973.5	0	0
	974.5	2255	1.8859e-06					974.5	0	0
	975.5	2053	1.71697e-06					975.5	0	0
	976.5	1866	1.56058e-06					976.5	0	0
	977.5	1694	1.41673e-06					977.5	0	0
	978.5	1535	1.28375e-06					978.5	0	0
	979.5	1389	1.16165e-06					979.5	0	0
	980.5	1255	1.04958e-06					980.5	0	0
	981.5	1131	9.45879e-07					981.5	0	0
	982.5	1019	8.52211e-07					982.5	0	0
	983.5	916	7.6607e-07					983.5	0	0
	984.5	822	6.87456e-07					984.5	0	0
	985.5	736	6.15532e-07					985.5	0	0
	986.5	659	5.51136e-07					986.5	0	0
	987.5	588	4.91757e-07					987.5	0	0
	988.5	524	4.38232e-07					988.5	0	0
	989.5	466	3.89726e-07					989.5	0	0
	990.5	414	3.46237e-07					990.5	0	0
	991.5	367	3.0693e-07					991.5	0	0
	992.5	325	2.71804e-07					992.5	0	0
	993.5	287	2.40024e-07					993.5	0	0
	994.5	254	2.12426e-07					994.5	0	0
	995.5	223	1.865e-07					995.5	0	0
	996.5	196	1.63919e-07					996.5	0	0
	997.5	172	1.43847e-07					997.5	0	0
	998.5	151	1.26284e-07					998.5	0	0
	999.5	132	1.10394e-07					999.5	0	0
	total	1195713050						total	236158818

## Sheet: Fig 1g, h
Fig. 1g, h. Quantification of L- and S-EVs derived from different cell lines under normal or starvation treatment (n=3)
	S-EV							L-EV
	EV	A549	A549 Starv.	BE	BE Starv.	T4	T4 Starv.	EV	A549	A549 Starv.	BE	BE Starv.	T4	T4 Starv.
	1st	1230000000	1800000000	1420000000	1400000000	716000000	862000000	1st	1530000000	1880000000	1160000000	1800000000	713000000	1020000000
	2nd	1240000000	1470000000	1070000000	1560000000	735000000	896000000	2nd	1490000000	1840000000	1140000000	1700000000	713000000	905000000
	3rd	1280000000	1660000000	1060000000	1460000000	744000000	844000000	3rd	1300000000	1780000000	1040000000	1680000000	701000000	989000000
	Cell count							Cell count
	1st	111	92	104	81	87	76	1st	111	92	104	81	87	76
	2nd	113	98	94	84	95	79	2nd	113	98	94	84	95	79
	3rd	106	95	99	76	91	76	3rd	106	95	99	76	91	76

## Sheet: Fig 2b
Fig. 2b. The mitochondrial perimeter in different cell lines (n=30)
	A549						SK-N-BE(2)C						T47D
	N	Perimeter (um)	S	Perimeter (um)			N	Perimeter (um)	S	Perimeter (um)			N	Perimeter (um)	S	Perimeter (um)
		3.718		3.047				3.164		1.526				4.688		4.324
		3.573		3.139				2.089		3.061				5.165		5.564
		3.798		3.765				3.571		3.378				2.563		4.303
		3.887		3.868				3.245		2.522				6.464		5.281
		3.895		3.881				3.032		3.555				5.556		4.739
		4.025		3.98				3.537		2.487				3.77		4.686
		4.463		3.986				3.94		2.283				5.819		5.057
		4.584		4.08				2.62		2.972				6.141		4.476
		4.624		4.335				5.29		3.525				6.042		3.521
		4.676		4.463				3.95		4.437				6.039		5.552
		4.75		4.568				3.878		2.799				7.002		5.036
		4.845		4.632				2.906		2.657				5.984		5.812
		4.868		4.658				2.795		3.056				5.203		4.523
		4.987		4.7				3.459		2.956				6.053		3.686
		4.998		4.708				3.316		3.203				6.236		6.313
		5.057		4.754				4.824		3.036				3.059		4.409
		5.059		4.923				3.65		3.139				6.659		4.487
		5.102		5.025				3.929		2.24				3.425		4.439
		5.103		5.042				4.191		3.41				5.445		4.873
		5.154		5.1				2.088		2.625				3.653		2.984
		5.214		5.119				4.011		3.877				5.874		3.414
		5.244		5.238				4.19		4.666				5.712		4.831
		5.301		5.446				4.746		3.488				4.215		7.071
		5.305		5.615				4.586		3.304				5.284		3.882
		5.44		5.622				4.114		3.392				4.654		3.084
		5.463		6.352				3.289		2.738				4.798		4.725
		5.501		6.47				4.052		2.366				5.165		3.746
		5.535		6.727				3.172		4.743				3.842		5.044
		5.601		6.969				2.615		4.309				4.629		3.421
		5.937		7.939				2.388		4.536				3.125		3.696

## Sheet: Fig 2d, e
Fig. 2d, e. Quantification of L- and S-EVs derived from Drp1 knockdowned cell lines (n=3)
	S-EV
	EV	A549 S	shRNA#CTR	shRNA#1	shRNA#2	BE S	shRNA#CTR	shRNA#1	shRNA#2	T47D S	shRNA#CTR	shRNA#1	shRNA#2
	1st	1680000000	1650000000	617000000	565000000	1370000000	1290000000	714000000	437000000	1110000000	950000000	630000000	634000000
	2nd	1540000000	1310000000	602000000	712000000	1470000000	1360000000	566000000	488000000	1070000000	910000000	580000000	667000000
	3rd	1630000000	1370000000	539000000	501000000	1170000000	1180000000	651000000	666000000	900000000	1270000000	603000000	573000000
	Cell count
	1st	95	85	78	88	86	88	75	82	86	88	75	82
	2nd	89	96	83	76	79	83	75	76	79	83	75	76
	3rd	94	81.25	80	71	78	81	72	77	78	81	72	77
	L-EV
	EV	A549 S	shRNA#CTR	shRNA#1	shRNA#2	BE S	shRNA#CTR	shRNA#1	shRNA#2	T47D S	shRNA#CTR	shRNA#1	shRNA#2
	1st	1060000000	1030000000	718000000	685000000	1150000000	1240000000	642000000	576000000	712000000	830000000	557000000	475000000
	2nd	1330000000	920000000	633000000	679000000	1050000000	967000000	725000000	576000000	799000000	754000000	427000000	309000000
	3rd	1410000000	1220000000	711000000	500000000	1190000000	1030000000	647000000	650000000	707000000	830000000	408000000	444000000
	Cell count
	1st	95	85	78	88	86	88	75	82	86	88	75	82
	2nd	89	96	83	76	79	83	75	76	79	83	75	76
	3rd	94	81.25	80	71	78	81	72	77	78	81	72	77

## Sheet: Fig 3a
Fig. 3a. Extracellular ATP concentrations around cells were determined after starvation treatment (n=3)
			μMole/10^6 cell
			1st	2nd	3rd
		BE	3.49685	4.25132	4.69961
		BE starv.	5.40247	5.95916	6.26756
		A549	3.79609	4.11027	4.19827
		A549 starv.	5.54097	5.74391	6.07161
		T47D	3.22268	3.25202	3.80533
		T47D starv.	5.19315	5.67016	5.86254

## Sheet: Fig 3b, c
Fig. 3b, c. Quantification of L- and S-EVs derived from different cell lines under normal or ATP treatment (n=3)
	S-EV							L-EV
	EV	A549	A549 ATP	BE	BE ATP	T47D	T47D ATP	EV	A549	A549 ATP	BE	BE ATP	T47D	T47D ATP
	1st	1270000000	1540000000	1320000000	2090000000	797000000	970000000	1st	1180000000	1520000000	1490000000	1610000000	767000000	990000000
	2nd	1090000000	1440000000	1420000000	1900000000	727000000	850000000	2nd	1120000000	1490000000	1340000000	1960000000	697000000	810000000
	3rd	1120000000	1570000000	1410000000	1800000000	774000000	910000000	3rd	1200000000	1680000000	1370000000	2100000000	724000000	970000000
	Cell count							Cell count
	1st	108	106	102	101	97	94	1st	108	106	102	101	97	94
	2nd	114	105	112	109	90	89	2nd	114	105	112	109	90	89
	3rd	101	107	107	104	85	85	3rd	101	107	107	104	85	85

## Sheet: Fig 3e
Fig. 3e. Extracellular ATP concentrations around cells were determined after citreoviridin treatment (n=3)
			μMole/10^6 cell
			1st	2nd	3rd
		BE	5.37612	5.33492	4.95925
		BE citreo.	2.78955	2.47954	3.69276
		A549	5.49924	5.03775	5.27339
		A549 citreo.	3.09674	2.77916	3.04025
		T47D	4.58818	4.55826	4.70193
		T47D citreo.	3.39402	2.79488	3.32448

## Sheet: Fig 3g
Fig. 3g. Quantification of L- and S-EVs derived from different cell lines under citreoviridin treatment (n=3)
		S-EVs							L-EVs
		A549	Control	Citreo	Starvation	S. + C.	exATP	A. + C.	A549	Control	Citreo	Starvation	S. + C.	exATP	A. + C.
		1st	1200000000	775000000	1770000000	1270000000	1870000000	1410000000	1st	1020000000	650000000	1590000000	1000000000	1360000000	1490000000
		2nd	1250000000	691000000	1480000000	1140000000	1670000000	1380000000	2nd	1110000000	641000000	1680000000	906000000	1510000000	1530000000
		3rd	1260000000	864000000	1660000000	1310000000	1730000000	1620000000	3rd	1070000000	787000000	1640000000	1030000000	1490000000	1380000000
		Cell count	Control	Citreo	Starvation	S. + C.	exATP	A. + C.	Cell count	Control	Citreo	Starvation	S. + C.	exATP	A. + C.
			108	107	93	85	103	94		108	107	93	85	103	94
			100	95	82	89	96	93		100	95	82	89	96	93
			106	105	91	79	105	105		106	105	91	79	105	105
		S-EVs							L-EVs
		BE	Control	Citreo	Starvation	S. + C.	exATP	A. + C.	BE	Control	Citreo	Starvation	S. + C.	exATP	A. + C.
		1st	1250000000	740000000	1760000000	1140000000	1820000000	1270000000	1st	1160000000	720000000	1450000000	1120000000	1480000000	1170000000
		2nd	1280000000	686000000	1410000000	920000000	1460000000	1440000000	2nd	1010000000	707000000	1390000000	985000000	1390000000	1100000000
		3rd	1310000000	812000000	1880000000	1060000000	1750000000	1390000000	3rd	1120000000	619000000	1350000000	834000000	1440000000	1300000000
		Cell count	Control	Citreo	Starvation	S. + C.	exATP	A. + C.	Cell count	Control	Citreo	Starvation	S. + C.	exATP	A. + C.
		1st	111	117	93	87	112	108	1st	111	117	93	87	112	108
		2nd	121	108	89	95	107	102	2nd	121	108	89	95	107	102
		3rd	114	124	100	94	119	107	3rd	114	124	100	94	119	107
		S-EVs							L-EVs
		T47D	Control	Citreo	Starvation	S. + C.	exATP	A. + C.	T47D	Control	Citreo	Starvation	S. + C.	exATP	A. + C.
		1st	899000000	595000000	1060000000	722000000	1190000000	1230000000	1st	798000000	634000000	1110000000	673000000	1200000000	1060000000
		2nd	975000000	648000000	1120000000	779000000	1150000000	1280000000	2nd	841000000	709000000	1170000000	758000000	1080000000	810000000
		3rd	877000000	677000000	982000000	649000000	1180000000	1010000000	3rd	862000000	625000000	1140000000	624000000	1080000000	780000000
		Cell count	Control	Citreo	Starvation	S. + C.	exATP	A. + C.	Cell count	Control	Citreo	Starvation	S. + C.	exATP	A. + C.
		1st	96	92	74	67	95	87	1st	96	92	74	67	95	87
		2nd	99	102	85	71	96	87	2nd	99	102	85	71	96	87
		3rd	88	84	72	69	93	93	3rd	88	84	72	69	93	93

## Sheet: Fig 4b
Fig. 4b. Quantification of L- and S-EVs derived from different cell lines under A740003 treatment (n=3)
		S-EVs							L-EVs
		A549	Control	A740003	Starvation	S. + A74.	exATP	A. + A74	A549	Control	A740003	Starvation	S. + A74.	exATP	A. + A74
		1st	1310000000	711000000	1980000000	1430000000	1790000000	1310000000	1st	1590000000	880000000	2350000000	1540000000	1860000000	1460000000
		2nd	1340000000	685000000	2320000000	1790000000	1940000000	1480000000	2nd	1640000000	754000000	2140000000	1490000000	1740000000	1480000000
		3rd	1550000000	629000000	2040000000	1680000000	1860000000	1520000000	3rd	1420000000	938000000	2120000000	1620000000	2120000000	1450000000
		Cell count	Control	A740003	Starvation	S. + A74.	exATP	A. + A74	Cell count	Control	A740003	Starvation	S. + A74.	exATP	A. + A74
		1st	117	121	103	104	104	107	1st	117	121	103	104	104	107
		2nd	122	112	99	94	116	106	2nd	122	112	99	94	116	106
		3rd	119	110	113	100	114	118	3rd	119	110	113	100	114	118
		S-EVs							L-EVs
		BE	Control	A740003	Starvation	S. + A74.	exATP	A. + A74	BE	Control	A740003	Starvation	S. + A74.	exATP	A. + A74
		1st	1.76e+09	720000000	2680000000	2010000000	2640000000	1810000000	1st	1390000000	630000000	2110000000	1000000000	1930000000	1480000000
		2nd	1.65e+09	682000000	2470000000	1860000000	2320000000	1920000000	2nd	1330000000	731000000	1700000000	986000000	1930000000	1340000000
		3rd	1780000000	859000000	2580000000	1940000000	2520000000	1960000000	3rd	1300000000	835000000	1660000000	1190000000	1830000000	1560000000
		Cell count	Control	A740003	Starvation	S. + A74.	exATP	A. + A74	Cell count	Control	A740003	Starvation	S. + A74.	exATP	A. + A74
		1st	140	141	130	123	141	133	1st	140	141	130	123	141	133
		2nd	131	136	121	111	136	133	2nd	131	136	121	111	136	133
		3rd	147	137	118	129	135	125	3rd	147	137	118	129	135	125
		S-EVs							L-EVs
		T47D	Control	A740003	Starvation	S. + A74.	exATP	A. + A74	T47D	Control	A740003	Starvation	S. + A74.	exATP	A. + A74
		1st	857000000	285000000	892000000	688000000	1140000000	894000000	1st	760000000	461000000	961000000	741000000	1150000000	849000000
		2nd	930000000	323000000	1070000000	742000000	1110000000	836000000	2nd	801000000	395000000	950000000	734000000	1030000000	787000000
		3rd	836000000	315000000	936000000	619000000	1130000000	868000000	3rd	821000000	465000000	911000000	695000000	1210000000	763000000
		Cell count	Control	A740003	Starvation	S. + A74.	exATP	A. + A74	Cell count	Control	A740003	Starvation	S. + A74.	exATP	A. + A74
		1st	106	95	86	77	105	92	1st	106	95	86	77	105	92
		2nd	97	102	85	86	98	103	2nd	97	102	85	86	98	103
		3rd	109	97	88	82	91	97	3rd	109	97	88	82	91	97

## Sheet: Fig 4c
Fig. 4c. Quantification of the levels of Ca2+ in the cell lysates (n=3)
		1st		A549	BE	T47D
			Control	0.252784	0.346553	0.244876
			starvation	0.509271	0.61036	0.483109
			ATP	0.449157	0.456736	0.334057
			A470003	0.264229	0.363836	0.22926
			citreo	0.325509	0.335562	0.265304
			Mdivi-1	0.280995	0.213783	0.206187
				μMole/cell
		2nd		A549	BE	T47D
			Control	0.270543	0.357818	0.262659
			starvation	0.536515	0.595937	0.41037
			ATP	0.434412	0.486874	0.350112
			A470003	0.321355	0.394987	0.265106
			citreo	0.359531	0.337787	0.232324
			Mdivi-1	0.312611	0.26515	0.139962
				μMole/cell
		3rd		A549	BE	T47D
			Control	0.245969	0.393283	0.272956
			starvation	0.549636	0.504112	0.583268
			ATP	0.421065	0.454678	0.308665
			A470003	0.358203	0.354008	0.155489
			citreo	0.378918	0.380137	0.256595
			Mdivi-1	0.332289	0.306793	0.192655
				μMole/cell

[truncated: 6 more sheets: Fig S4b, c, Fig 7a, Fig 7b, Fig 7d, Fig S7 c, Fig S7d]
